# Supplementary material for: Cold Acclimation Improves the Desiccation Stress Resilience of Polar Strains of Klebsormidium (Streptophyta)
Source: Front Microbiol. 2019 Aug 6;10:1730. doi: 10.3389/fmicb.2019.01730 (PMC6691101; doi:10.3389/fmicb.2019.01730)
Supplement: TABLE S2 — GO enrichment analysis. All GO terms enriched are shown for all comparisons. [file Table_2.xlsx]

## Sheet: 20°C C-D UP
Klebsormidium dissectum
category	over_represented_pvalue	term	ontology	over_represented_FDR
GO:0005886	6.99386e-14	plasma membrane	CC	9.15986e-10
GO:0031224	7.56177e-12	intrinsic component of membrane	CC	4.95183e-08
GO:0016021	1.30986e-11	integral component of membrane	CC	5.71843e-08
GO:0016491	2.39847e-10	oxidoreductase activity	MF	6.85049e-07
GO:0016020	2.61529e-10	membrane	CC	6.85049e-07
GO:0044425	4.39857e-09	membrane part	CC	9.60135e-06
GO:0006629	8.79316e-09	lipid metabolic process	BP	1.6452e-05
GO:0005215	2.81961e-07	transporter activity	MF	0.000461605
GO:0019748	4.75349e-07	secondary metabolic process	BP	0.000691738
GO:0022857	8.96222e-07	transmembrane transporter activity	MF	0.00117378
GO:0009415	2.6175e-06	response to water	BP	0.00293124
GO:0015770	2.68572e-06	sucrose transport	BP	0.00293124
GO:0001101	4.13785e-06	response to acid chemical	BP	0.00416872
GO:1901615	5.85132e-06	organic hydroxy compound metabolic process	BP	0.00547391
GO:0022804	6.37803e-06	active transmembrane transporter activity	MF	0.00556887
GO:0006869	7.30208e-06	lipid transport	BP	0.00597721
GO:0031090	8.56641e-06	organelle membrane	CC	0.00659966
GO:0005975	1.09398e-05	carbohydrate metabolic process	BP	0.00730092
GO:0042732	1.15143e-05	D-xylose metabolic process	BP	0.00730092
GO:0044255	1.15905e-05	cellular lipid metabolic process	BP	0.00730092
GO:0005985	1.17064e-05	sucrose metabolic process	BP	0.00730092
GO:0015893	2.14399e-05	drug transport	BP	0.0127635
GO:0015766	2.39902e-05	disaccharide transport	BP	0.0130917
GO:0015772	2.39902e-05	oligosaccharide transport	BP	0.0130917
GO:0005811	2.52758e-05	lipid particle	CC	0.0132415
GO:0009414	2.86413e-05	response to water deprivation	BP	0.0139762
GO:1901700	2.88125e-05	response to oxygen-containing compound	BP	0.0139762
GO:0009698	3.04067e-05	phenylpropanoid metabolic process	BP	0.0142227
GO:0004364	3.17156e-05	glutathione transferase activity	MF	0.0143234
GO:0019321	4.96606e-05	pentose metabolic process	BP	0.021314
GO:0005984	5.04492e-05	disaccharide metabolic process	BP	0.021314
GO:0006631	8.43357e-05	fatty acid metabolic process	BP	0.034517
GO:0009751	0.000107587	response to salicylic acid	BP	0.0426991
GO:0098588	0.000118513	bounding membrane of organelle	CC	0.0456521
Klebsormidium flaccidum
GO:0032126	2.11295e-07	eisosome	CC	0.00221355
GO:0070941	4.25285e-07	eisosome assembly	BP	0.00221355
GO:0005811	4.68939e-07	lipid particle	CC	0.00221355
GO:0070524	2.22636e-06	11-beta-hydroxysteroid dehydrogenase (NADP+) activity	MF	0.00694405
GO:0006364	2.45182e-06	rRNA processing	BP	0.00694405
GO:0016072	2.95285e-06	rRNA metabolic process	BP	0.00696923
GO:0016229	5.26256e-06	steroid dehydrogenase activity	MF	0.0106461
GO:0022804	1.28379e-05	active transmembrane transporter activity	MF	0.0227246
GO:0015399	1.91541e-05	primary active transmembrane transporter activity	MF	0.024974
GO:0015405	1.91541e-05	P-P-bond-hydrolysis-driven transmembrane transporter activity	MF	0.024974
GO:0030684	2.29202e-05	preribosome	CC	0.024974
GO:0016820	2.3112e-05	hydrolase activity, acting on acid anhydrides, catalyzing transmembrane movement of substances	MF	0.024974
GO:0042626	2.3112e-05	ATPase activity, coupled to transmembrane movement of substances	MF	0.024974
GO:0043492	2.469e-05	ATPase activity, coupled to movement of substances	MF	0.024974
GO:0006749	3.77016e-05	glutathione metabolic process	BP	0.0355928
GO:0016616	4.09228e-05	oxidoreductase activity, acting on the CH-OH group of donors, NAD or NADP as acceptor	MF	0.0362193
GO:0033764	4.35216e-05	steroid dehydrogenase activity, acting on the CH-OH group of donors, NAD or NADP as acceptor	MF	0.0362535
GO:0022613	5.55228e-05	ribonucleoprotein complex biogenesis	BP	0.043681

## Sheet: 20°C C-D DOWN
Klebsormidium dissectum
category	over_represented_pvalue	term	ontology	over_represented_FDR
GO:0006270	4.30633e-11	DNA replication initiation	BP	5.64001e-07
GO:0044436	2.0658e-09	thylakoid part	CC	1.35279e-05
GO:0009768	6.48364e-09	photosynthesis, light harvesting in photosystem I	BP	2.83054e-05
GO:0007017	1.42801e-08	microtubule-based process	BP	3.88994e-05
GO:0009765	1.48599e-08	photosynthesis, light harvesting	BP	3.88994e-05
GO:0031409	2.06945e-08	pigment binding	MF	3.88994e-05
GO:0051276	2.07907e-08	chromosome organization	BP	3.88994e-05
GO:0006259	3.14903e-08	DNA metabolic process	BP	5.15535e-05
GO:0022402	1.38748e-07	cell cycle process	BP	0.00020191
GO:0009522	1.67513e-07	photosystem I	CC	0.000211113
GO:0016168	1.77311e-07	chlorophyll binding	MF	0.000211113
GO:0044427	2.55028e-07	chromosomal part	CC	0.000278342
GO:0003987	3.5387e-07	acetate-CoA ligase activity	MF	0.00035651
GO:0034357	5.11245e-07	photosynthetic membrane	CC	0.000446385
GO:0042651	5.11245e-07	thylakoid membrane	CC	0.000446385
GO:0009521	7.13411e-07	photosystem	CC	0.000583972
GO:0071103	8.11832e-07	DNA conformation change	BP	0.000625445
GO:0015979	1.10765e-06	photosynthesis	BP	0.000753206
GO:0009535	1.1502e-06	chloroplast thylakoid membrane	CC	0.000753206
GO:0055035	1.1502e-06	plastid thylakoid membrane	CC	0.000753206
GO:0019427	1.27833e-06	acetyl-CoA biosynthetic process from acetate	BP	0.00079725
GO:0042555	1.68744e-06	MCM complex	CC	0.00100456
GO:0019253	2.89248e-06	reductive pentose-phosphate cycle	BP	0.00164708
GO:0019685	4.27897e-06	photosynthesis, dark reaction	BP	0.00233507
GO:0009579	4.64573e-06	thylakoid	CC	0.0024338
GO:0044430	7.35716e-06	cytoskeletal part	CC	0.00359021
GO:0042391	7.40136e-06	regulation of membrane potential	BP	0.00359021
GO:0006260	1.00911e-05	DNA replication	BP	0.00472012
GO:1903047	1.35638e-05	mitotic cell cycle process	BP	0.00612569
GO:0016208	1.43352e-05	AMP binding	MF	0.00625829
GO:0009534	1.53483e-05	chloroplast thylakoid	CC	0.00628177
GO:0031976	1.53483e-05	plastid thylakoid	CC	0.00628177
GO:0006083	1.62091e-05	acetate metabolic process	BP	0.00643306
GO:0044435	2.37171e-05	plastid part	CC	0.00892532
GO:0044454	2.38517e-05	nuclear chromosome part	CC	0.00892532
GO:0005267	3.10833e-05	potassium channel activity	MF	0.0111939
GO:0031984	3.16237e-05	organelle subcompartment	CC	0.0111939
GO:0005694	3.31211e-05	chromosome	CC	0.0114155
GO:0007049	3.54682e-05	cell cycle	BP	0.0119109
GO:0022843	3.79559e-05	voltage-gated cation channel activity	MF	0.0121804
GO:0009523	3.81305e-05	photosystem II	CC	0.0121804
GO:0000226	3.93807e-05	microtubule cytoskeleton organization	BP	0.0122802
GO:0044434	4.31044e-05	chloroplast part	CC	0.0131288
GO:0030030	5.34392e-05	cell projection organization	BP	0.0159067
GO:0005200	5.56551e-05	structural constituent of cytoskeleton	MF	0.0161981
GO:0004675	6.50536e-05	transmembrane receptor protein serine/threonine kinase activity	MF	0.0185219
GO:0004888	6.87548e-05	transmembrane signaling receptor activity	MF	0.0191592
GO:0005874	8.30887e-05	microtubule	CC	0.0224121
GO:0032392	8.38509e-05	DNA geometric change	BP	0.0224121
GO:0009008	9.03494e-05	DNA-methyltransferase activity	MF	0.0236661
GO:0060249	0.000103271	anatomical structure homeostasis	BP	0.0265204
GO:0010287	0.00011553	plastoglobule	CC	0.028731
GO:0043142	0.00011717	single-stranded DNA-dependent ATPase activity	MF	0.028731
GO:0042995	0.00011846	cell projection	CC	0.028731
GO:0043137	0.000125126	DNA replication, removal of RNA primer	BP	0.0297959
GO:0032508	0.00012781	DNA duplex unwinding	BP	0.0298916
GO:0019199	0.000144314	transmembrane receptor protein kinase activity	MF	0.0331594
GO:0005261	0.000157435	cation channel activity	MF	0.0355504
GO:0000347	0.00017643	THO complex	CC	0.0391644
GO:1902589	0.000201476	single-organism organelle organization	BP	0.0432861
GO:0005249	0.000201607	voltage-gated potassium channel activity	MF	0.0432861
GO:0043506	0.000211707	regulation of JUN kinase activity	BP	0.0440115
GO:0046328	0.000211707	regulation of JNK cascade	BP	0.0440115
GO:0022836	0.00021918	gated channel activity	MF	0.044853
GO:0016405	0.00022438	CoA-ligase activity	MF	0.0452109
Klebsormidium flaccidum
GO:0006270	1.7338e-13	DNA replication initiation	BP	2.45523e-09
GO:0009765	1.75022e-10	photosynthesis, light harvesting	BP	8.79583e-07
GO:0005576	1.86339e-10	extracellular region	CC	8.79583e-07
GO:0042555	3.78044e-10	MCM complex	CC	1.33837e-06
GO:0009521	1.22109e-09	photosystem	CC	3.45837e-06
GO:0009523	1.98372e-09	photosystem II	CC	4.68192e-06
GO:0016168	4.35349e-09	chlorophyll binding	MF	8.80711e-06
GO:0009522	8.77351e-09	photosystem I	CC	1.55302e-05
GO:0010075	1.01028e-06	regulation of meristem growth	BP	0.00147988
GO:0018298	1.04504e-06	protein-chromophore linkage	BP	0.00147988
GO:0005815	2.21066e-06	microtubule organizing center	CC	0.00284592
GO:0031409	3.08179e-06	pigment binding	MF	0.00363677
GO:0005813	3.64243e-06	centrosome	CC	0.00396773
GO:0048046	4.1132e-06	apoplast	CC	0.00416051
GO:0009768	5.16556e-06	photosynthesis, light harvesting in photosystem I	BP	0.00465468
GO:0015112	5.58785e-06	nitrate transmembrane transporter activity	MF	0.00465468
GO:0015706	5.58785e-06	nitrate transport	BP	0.00465468
GO:0005658	1.25004e-05	alpha DNA polymerase:primase complex	CC	0.00983431
GO:0015677	2.72442e-05	copper ion import	BP	0.0194883
GO:0010167	2.7569e-05	response to nitrate	BP	0.0194883
GO:0071249	2.89001e-05	cellular response to nitrate	BP	0.0194883
GO:0010082	3.22211e-05	regulation of root meristem growth	BP	0.0207401
GO:0052851	4.09577e-05	ferric-chelate reductase (NADPH) activity	MF	0.0252175
GO:0000347	5.27817e-05	THO complex	CC	0.0311434
GO:0046906	6.50243e-05	tetrapyrrole binding	MF	0.0354222
GO:0005975	6.50361e-05	carbohydrate metabolic process	BP	0.0354222
GO:0048513	8.58805e-05	animal organ development	BP	0.0450427

## Sheet: 20°C D-HI UP
Klebsormidium dissectum
category	over_represented_pvalue	term	ontology	over_represented_FDR
GO:0005730	6.06823e-20	nucleolus	CC	7.94756e-16
GO:0030684	7.35635e-17	preribosome	CC	4.81731e-13
GO:0006364	3.32938e-15	rRNA processing	BP	1.4535e-11
GO:0016072	1.24088e-14	rRNA metabolic process	BP	4.06295e-11
GO:0030490	1.76552e-12	maturation of SSU-rRNA	BP	4.6246e-09
GO:0034470	7.06758e-12	ncRNA processing	BP	1.54273e-08
GO:0044428	4.69271e-10	nuclear part	CC	8.78005e-07
GO:0032040	6.18635e-10	small-subunit processome	CC	1.01278e-06
GO:0000462	1.45006e-09	maturation of SSU-rRNA from tricistronic rRNA transcript (SSU-rRNA, 5.8S rRNA, LSU-rRNA)	BP	2.11015e-06
GO:0022613	3.94073e-09	ribonucleoprotein complex biogenesis	BP	5.16118e-06
GO:0034660	6.487e-09	ncRNA metabolic process	BP	7.72366e-06
GO:0043228	1.74572e-08	non-membrane-bounded organelle	CC	1.75875e-05
GO:0043232	1.74572e-08	intracellular non-membrane-bounded organelle	CC	1.75875e-05
GO:0030686	8.11986e-08	90S preribosome	CC	7.59613e-05
GO:0044085	1.07576e-07	cellular component biogenesis	BP	9.39281e-05
GO:0030688	3.46013e-07	preribosome, small subunit precursor	CC	0.000283233
GO:0016070	5.77739e-06	RNA metabolic process	BP	0.00445097
GO:0090304	9.41883e-06	nucleic acid metabolic process	BP	0.00685325
GO:0003676	1.23602e-05	nucleic acid binding	MF	0.00852006
GO:0000469	1.62741e-05	cleavage involved in rRNA processing	BP	0.0102163
GO:0030515	1.63811e-05	snoRNA binding	MF	0.0102163
GO:0030687	3.1619e-05	preribosome, large subunit precursor	CC	0.0188234
GO:0003723	3.74317e-05	RNA binding	MF	0.0213149
GO:0008173	4.50311e-05	RNA methyltransferase activity	MF	0.0245739
GO:0042274	4.8058e-05	ribosomal small subunit biogenesis	BP	0.0251766
GO:0042273	6.02303e-05	ribosomal large subunit biogenesis	BP	0.0295669
GO:0008649	6.09534e-05	rRNA methyltransferase activity	MF	0.0295669
GO:0000470	8.75147e-05	maturation of LSU-rRNA	BP	0.040935
GO:0090501	9.54218e-05	RNA phosphodiester bond hydrolysis	BP	0.0430944
GO:0031167	0.000105878	rRNA methylation	BP	0.0462226

## Sheet: 20°C HI-HII UP
Klebsormidium dissectum
category	over_represented_pvalue	term	ontology	over_represented_FDR
GO:0032993	3.46652e-06	protein-DNA complex	CC	0.0401533
GO:0003987	7.68536e-06	acetate-CoA ligase activity	MF	0.0401533
GO:0016741	1.15412e-05	transferase activity, transferring one-carbon groups	MF	0.0401533
GO:0008168	1.39541e-05	methyltransferase activity	MF	0.0401533
GO:1901362	1.53292e-05	organic cyclic compound biosynthetic process	BP	0.0401533
GO:0018130	2.98953e-05	heterocycle biosynthetic process	BP	0.0435706
GO:0044710	3.26511e-05	single-organism metabolic process	BP	0.0435706
GO:0009507	3.34619e-05	chloroplast	CC	0.0435706
GO:0004312	3.35678e-05	fatty acid synthase activity	MF	0.0435706
GO:0019427	3.42636e-05	acetyl-CoA biosynthetic process from acetate	BP	0.0435706
GO:0044711	3.65944e-05	single-organism biosynthetic process	BP	0.0435706
Klebsormidium flaccidum
GO:0044436	2.06843e-08	thylakoid part	CC	0.000206269
GO:0044434	4.18028e-08	chloroplast part	CC	0.000206269
GO:0044435	4.79922e-08	plastid part	CC	0.000206269
GO:0009535	7.283e-08	chloroplast thylakoid membrane	CC	0.000206269
GO:0055035	7.283e-08	plastid thylakoid membrane	CC	0.000206269
GO:0034357	1.11726e-07	photosynthetic membrane	CC	0.000226022
GO:0042651	1.11726e-07	thylakoid membrane	CC	0.000226022
GO:0010117	2.51475e-07	photoprotection	BP	0.000445142
GO:0071484	5.69023e-07	cellular response to light intensity	BP	0.000895326
GO:0071490	3.92629e-06	cellular response to far red light	BP	0.00505456
GO:0071491	3.92629e-06	cellular response to red light	BP	0.00505456
GO:0071482	4.94905e-06	cellular response to light stimulus	BP	0.00584029
GO:0071478	9.72804e-06	cellular response to radiation	BP	0.0105968

## Sheet: 20°C HI-HII DOWN
Klebsormidium dissectum
category	over_represented_pvalue	term	ontology	over_represented_FDR
GO:0016491	1.36627e-06	oxidoreductase activity	MF	0.0178941
GO:0016679	3.66039e-06	oxidoreductase activity, acting on diphenols and related substances as donors	MF	0.02397
GO:0003872	8.00923e-06	6-phosphofructokinase activity	MF	0.0349656
Klebsormidium flaccidum
GO:0005618	5.55798e-07	cell wall	CC	0.00393533
GO:0030312	5.55798e-07	external encapsulating structure	CC	0.00393533
GO:0005576	2.90739e-06	extracellular region	CC	0.0137239

## Sheet: 5°C C-D UP
Klebsormidium dissectum
category	over_represented_pvalue	term	ontology	over_represented_FDR
GO:0006259	1.6657e-07	DNA metabolic process	BP	0.00218157
GO:0005576	2.84217e-06	extracellular region	CC	0.013274
GO:0016540	3.04054e-06	protein autoprocessing	BP	0.013274

## Sheet: 5°C C-D DOWN
Klebsormidium dissectum
category	over_represented_pvalue	term	ontology	over_represented_FDR
GO:0005929	1.45801e-10	cilium	CC	1.19781e-06
GO:0044463	1.82913e-10	cell projection part	CC	1.19781e-06
GO:0030030	3.17034e-10	cell projection organization	BP	1.38406e-06
GO:0042995	4.67802e-10	cell projection	CC	1.39863e-06
GO:0032990	6.40742e-10	cell part morphogenesis	BP	1.39863e-06
GO:0048858	6.40742e-10	cell projection morphogenesis	BP	1.39863e-06
GO:0044441	7.62079e-10	ciliary part	CC	1.42585e-06
GO:0060271	1.7991e-09	cilium morphogenesis	BP	2.94536e-06
GO:0030992	1.43572e-08	intraciliary transport particle B	CC	2.08929e-05
GO:0042073	2.75013e-08	intraciliary transport	BP	3.60184e-05
GO:0016684	6.07856e-08	oxidoreductase activity, acting on peroxide as acceptor	MF	7.23735e-05
GO:0004601	1.95743e-07	peroxidase activity	MF	0.000204672
GO:0015185	2.18784e-07	gamma-aminobutyric acid transmembrane transporter activity	MF	0.000204672
GO:0015812	2.18784e-07	gamma-aminobutyric acid transport	BP	0.000204672
GO:0010970	5.0142e-07	transport along microtubule	BP	0.000434771
GO:0036064	5.3114e-07	ciliary basal body	CC	0.000434771
GO:0030705	8.91538e-07	cytoskeleton-dependent intracellular transport	BP	0.000686851
GO:0051920	9.77676e-07	peroxiredoxin activity	MF	0.000711368
GO:0015189	1.09099e-06	L-lysine transmembrane transporter activity	MF	0.000752039
GO:0015181	1.38298e-06	arginine transmembrane transporter activity	MF	0.000905646
GO:0008509	2.40944e-06	anion transmembrane transporter activity	MF	0.00150269
GO:1902022	3.94162e-06	L-lysine transport	BP	0.00216968
GO:1903401	3.94162e-06	L-lysine transmembrane transport	BP	0.00216968
GO:0007224	4.07012e-06	smoothened signaling pathway	BP	0.00216968
GO:0097542	4.14156e-06	ciliary tip	CC	0.00216968
GO:0015180	5.5276e-06	L-alanine transmembrane transporter activity	MF	0.00268129
GO:0022858	5.5276e-06	alanine transmembrane transporter activity	MF	0.00268129
GO:0007018	7.84975e-06	microtubule-based movement	BP	0.00367172
GO:0032989	8.39171e-06	cellular component morphogenesis	BP	0.00367632
GO:0016021	8.42097e-06	integral component of membrane	CC	0.00367632
GO:1902475	8.84054e-06	L-alpha-amino acid transmembrane transport	BP	0.00373499
GO:0031224	9.8986e-06	intrinsic component of membrane	CC	0.00405131
GO:0015819	1.17832e-05	lysine transport	BP	0.0046765
GO:0035082	1.26826e-05	axoneme assembly	BP	0.0048854
GO:0015103	1.43465e-05	inorganic anion transmembrane transporter activity	MF	0.00536848
GO:0022857	1.6074e-05	transmembrane transporter activity	MF	0.00584782
GO:0009653	1.6641e-05	anatomical structure morphogenesis	BP	0.00589048
GO:0044459	1.88889e-05	plasma membrane part	CC	0.00651022
GO:0007368	2.17672e-05	determination of left/right symmetry	BP	0.00730988
GO:0015174	2.29637e-05	basic amino acid transmembrane transporter activity	MF	0.00751888
GO:0016209	2.44496e-05	antioxidant activity	MF	0.00781016
GO:0005313	2.90039e-05	L-glutamate transmembrane transporter activity	MF	0.0088824
GO:0001578	2.91626e-05	microtubule bundle formation	BP	0.0088824
GO:0007389	3.95279e-05	pattern specification process	BP	0.0117658
GO:0015172	4.20763e-05	acidic amino acid transmembrane transporter activity	MF	0.0121198
GO:0003333	4.25679e-05	amino acid transmembrane transport	BP	0.0121198
GO:0048646	4.66901e-05	anatomical structure formation involved in morphogenesis	BP	0.0130106
GO:0044425	5.74038e-05	membrane part	CC	0.0156629
GO:0031253	6.25526e-05	cell projection membrane	CC	0.0157169
GO:0048598	6.33261e-05	embryonic morphogenesis	BP	0.0157169
GO:0009799	6.43385e-05	specification of symmetry	BP	0.0157169
GO:0009855	6.43385e-05	determination of bilateral symmetry	BP	0.0157169
GO:0005815	6.45131e-05	microtubule organizing center	CC	0.0157169
GO:0006928	6.48021e-05	movement of cell or subcellular component	BP	0.0157169
GO:0015802	6.7801e-05	basic amino acid transport	BP	0.0161453
GO:0030031	7.12384e-05	cell projection assembly	BP	0.0166426
GO:0005814	7.25759e-05	centriole	CC	0.0166426
GO:0035735	7.37018e-05	intraciliary transport involved in cilium morphogenesis	BP	0.0166426
GO:1902578	8.20273e-05	single-organism localization	BP	0.0182087
GO:0006811	9.06652e-05	ion transport	BP	0.0197907
GO:0005887	9.53068e-05	integral component of plasma membrane	CC	0.0204628
GO:0005215	0.000131289	transporter activity	MF	0.0271411
GO:0001947	0.000132628	heart looping	BP	0.0271411
GO:0003143	0.000132628	embryonic heart tube morphogenesis	BP	0.0271411
GO:0044767	0.000138799	single-organism developmental process	BP	0.027967
GO:0044765	0.000154609	single-organism transport	BP	0.0306195
GO:0031226	0.000156639	intrinsic component of plasma membrane	CC	0.0306195
GO:0097546	0.000163256	ciliary base	CC	0.0314435
GO:0008028	0.000167848	monocarboxylic acid transmembrane transporter activity	MF	0.0318595
GO:0032502	0.0001913	developmental process	BP	0.0357923
GO:0009953	0.000196107	dorsal/ventral pattern formation	BP	0.0361748
GO:0022891	0.000204442	substrate-specific transmembrane transporter activity	MF	0.0371886
GO:0071229	0.000215795	cellular response to acid chemical	BP	0.038716
GO:0007017	0.000237792	microtubule-based process	BP	0.042086
GO:0015075	0.000252487	ion transmembrane transporter activity	MF	0.044091
GO:0015175	0.000283061	neutral amino acid transmembrane transporter activity	MF	0.0483005
GO:0016491	0.000283968	oxidoreductase activity	MF	0.0483005
Klebsormidium flaccidum
GO:0030030	3.44339e-19	cell projection organization	BP	2.99453e-15
GO:0006928	4.22926e-19	movement of cell or subcellular component	BP	2.99453e-15
GO:0007018	1.11773e-17	microtubule-based movement	BP	5.27604e-14
GO:0044430	6.20352e-16	cytoskeletal part	CC	2.1962e-12
GO:0007017	1.27501e-14	microtubule-based process	BP	3.61108e-11
GO:0005929	2.63273e-14	cilium	CC	6.21369e-11
GO:0044441	1.10237e-13	ciliary part	CC	2.23009e-10
GO:0042995	1.9216e-12	cell projection	CC	3.40147e-09
GO:0048858	1.2353e-11	cell projection morphogenesis	BP	1.94368e-08
GO:0032990	1.38081e-11	cell part morphogenesis	BP	1.95536e-08
GO:0060271	1.93918e-11	cilium morphogenesis	BP	2.35129e-08
GO:0044463	1.99247e-11	cell projection part	CC	2.35129e-08
GO:0032989	3.6552e-11	cellular component morphogenesis	BP	3.98164e-08
GO:0005874	5.08704e-10	microtubule	CC	5.14554e-07
GO:0005813	1.825e-09	centrosome	CC	1.72293e-06
GO:0005815	6.1686e-09	microtubule organizing center	CC	5.4596e-06
GO:0042073	2.56493e-08	intraciliary transport	BP	2.01588e-05
GO:0031514	2.64219e-08	motile cilium	CC	2.01588e-05
GO:0048869	2.70473e-08	cellular developmental process	BP	2.01588e-05
GO:0003341	4.84052e-08	cilium movement	BP	3.42733e-05
GO:0030705	1.87108e-07	cytoskeleton-dependent intracellular transport	BP	0.000126173
GO:0003774	3.1869e-07	motor activity	MF	0.000205135
GO:0009653	4.41282e-07	anatomical structure morphogenesis	BP	0.000271696
GO:0005930	5.92459e-07	axoneme	CC	0.000349576
GO:0044450	1.22032e-06	microtubule organizing center part	CC	0.000691236
GO:0010970	1.42612e-06	transport along microtubule	BP	0.000776741
GO:0003777	4.49256e-06	microtubule motor activity	MF	0.00235627
GO:0005875	6.35884e-06	microtubule associated complex	CC	0.00321598
GO:0008017	1.74418e-05	microtubule binding	MF	0.00851703
GO:0036064	2.03962e-05	ciliary basal body	CC	0.00962768
GO:0005814	2.22347e-05	centriole	CC	0.010157
GO:0044767	4.68926e-05	single-organism developmental process	BP	0.0207514
GO:0043549	4.92752e-05	regulation of kinase activity	BP	0.021145
GO:0045859	5.26369e-05	regulation of protein kinase activity	BP	0.0219233
GO:0048870	5.54313e-05	cell motility	BP	0.0224275
GO:0051338	6.30137e-05	regulation of transferase activity	BP	0.0247871
GO:0022412	6.97992e-05	cellular process involved in reproduction in multicellular organism	BP	0.0267142
GO:0003351	7.53639e-05	epithelial cilium movement	BP	0.0274103
GO:0035721	7.5489e-05	intraciliary retrograde transport	BP	0.0274103
GO:0015631	0.000131017	tubulin binding	MF	0.0463831
GO:0048646	0.000136968	anatomical structure formation involved in morphogenesis	BP	0.0472951
GO:0033674	0.000142846	positive regulation of kinase activity	BP	0.0472951
GO:0007010	0.000143612	cytoskeleton organization	BP	0.0472951
GO:0032502	0.000151962	developmental process	BP	0.0486263
GO:0042327	0.000154522	positive regulation of phosphorylation	BP	0.0486263
GO:0030031	0.000160418	cell projection assembly	BP	0.0493842

## Sheet: 5°C D-HI UP
Klebsormidium dissectum
category	over_represented_pvalue	term	ontology	over_represented_FDR
GO:0005886	4.38574e-06	plasma membrane	CC	0.0448347
GO:0016701	6.84656e-06	oxidoreductase activity, acting on single donors with incorporation of molecular oxygen	MF	0.0448347
Klebsormidium flaccidum
GO:0004499	1.04914e-07	N,N-dimethylaniline monooxygenase activity	MF	0.000652947
GO:0004683	1.98721e-07	calmodulin-dependent protein kinase activity	MF	0.000652947
GO:0009931	2.16672e-07	calcium-dependent protein serine/threonine kinase activity	MF	0.000652947
GO:0010857	2.16672e-07	calcium-dependent protein kinase activity	MF	0.000652947
GO:0103075	2.30544e-07	indole-3-pyruvate monooxygenase activity	MF	0.000652947
GO:0004674	4.37974e-07	protein serine/threonine kinase activity	MF	0.00093377
GO:0004672	4.61577e-07	protein kinase activity	MF	0.00093377
GO:0016773	3.02594e-06	phosphotransferase activity, alcohol group as acceptor	MF	0.00535629
GO:0018105	5.99903e-06	peptidyl-serine phosphorylation	BP	0.00943915
GO:0018209	8.40781e-06	peptidyl-serine modification	BP	0.0119063
GO:0009850	2.00695e-05	auxin metabolic process	BP	0.0246527
GO:0005901	2.41594e-05	caveola	CC	0.0246527
GO:0000166	2.43725e-05	nucleotide binding	MF	0.0246527
GO:1901265	2.43725e-05	nucleoside phosphate binding	MF	0.0246527
GO:0043168	3.00735e-05	anion binding	MF	0.0283914
GO:0016301	3.98141e-05	kinase activity	MF	0.0352379
GO:0044853	4.35821e-05	plasma membrane raft	CC	0.0363039

## Sheet: 5°C D-HI DOWN
Klebsormidium dissectum
category	over_represented_pvalue	term	ontology	over_represented_FDR
GO:0016661	1.01027e-06	oxidoreductase activity, acting on other nitrogenous compounds as donors	MF	0.011576
GO:0016662	3.12965e-06	oxidoreductase activity, acting on other nitrogenous compounds as donors, cytochrome as acceptor	MF	0.011576
GO:0050421	3.12965e-06	nitrite reductase (NO-forming) activity	MF	0.011576
GO:0042128	3.9644e-06	nitrate assimilation	BP	0.011576
GO:0042126	4.41934e-06	nitrate metabolic process	BP	0.011576
GO:2001057	7.43599e-06	reactive nitrogen species metabolic process	BP	0.0162315
GO:0071941	1.76236e-05	nitrogen cycle metabolic process	BP	0.0267247
GO:0016664	1.83647e-05	oxidoreductase activity, acting on other nitrogenous compounds as donors, iron-sulfur protein as acceptor	MF	0.0267247
GO:0048307	1.83647e-05	ferredoxin-nitrite reductase activity	MF	0.0267247
Klebsormidium flaccidum
GO:0006270	0	DNA replication initiation	BP	0
GO:0042555	0	MCM complex	CC	0
GO:0007049	2.01451e-08	cell cycle	BP	9.50917e-05
GO:0006268	2.76859e-08	DNA unwinding involved in DNA replication	BP	9.8015e-05
GO:0000347	6.97343e-08	THO complex	CC	0.000197502
GO:0003677	4.07415e-07	DNA binding	MF	0.000886006
GO:0006259	4.37967e-07	DNA metabolic process	BP	0.000886006
GO:0032508	9.02274e-07	DNA duplex unwinding	BP	0.00159714
GO:0006272	1.43141e-06	leading strand elongation	BP	0.00225225
GO:0032392	2.52361e-06	DNA geometric change	BP	0.00357369
GO:0004386	3.03962e-06	helicase activity	MF	0.0039131
GO:0008310	1.86247e-05	single-stranded DNA 3'-5' exodeoxyribonuclease activity	MF	0.0219787
GO:0090304	2.7584e-05	nucleic acid metabolic process	BP	0.0300474
GO:0006271	4.20925e-05	DNA strand elongation involved in DNA replication	BP	0.0425766
GO:0022616	5.25505e-05	DNA strand elongation	BP	0.0496112
GO:0071103	5.60916e-05	DNA conformation change	BP	0.0496446
